# Supplementary material for: High-resolution kinetic characterization of the RIG-I-signaling pathway and the antiviral response
Source: Life Sci Alliance. 2023 Aug 9;6(10):e202302059. doi: 10.26508/lsa.202302059 (PMC10412806; doi:10.26508/lsa.202302059)
Supplement: Supplementary file 4 [file LSA-2023-02059_Supplemental_Data_2.zip]

Archive with 5 entries (4 files):
- 20230719_MATLAB_FILES/
- 20230719_MATLAB_FILES/arStructure.mat
- 20230719_MATLAB_FILES/README.txt
- 20230719_MATLAB_FILES/RIGI_coupled_model.m
- 20230719_MATLAB_FILES/SimulationExample.m
