# Supplementary material for: High-resolution kinetic characterization of the RIG-I-signaling pathway and the antiviral response
Source: Life Sci Alliance. 2023 Aug 9;6(10):e202302059. doi: 10.26508/lsa.202302059 (PMC10412806; doi:10.26508/lsa.202302059)
Supplement: Supplementary file 4 [file LSA-2023-02059_Supplemental_Data_2.zip › 20230719_MATLAB_FILES/README.txt]

Burkart, Schweinoch et al., "High Resolution Kinetic Characterization and Dynamic Mathematical Modeling of the RIG-I Signaling Pathway and the Antiviral Responses"

This folder contains MATLAB code to simulate the RIG-I pathway model after stimulation of A549 cells with double stranded RNA (dsRNA).
The function of different files is listed below.

SimulationExample.m
- MATLAB script to simulate the RIG-I pathway model for simulation with 1.95 nM dsRNA.
- Simulation results are shown for interferon-beta and IFIT1 mRNA levels. 
- Update this script to explore alternative simulation scenarios or readouts.

RIGI_coupled_model.m
- Implementation of the RIG-I pathway model.
- Called by SimulationExample.m.

arStructure.mat
- MATLAB data containing a sctructure "ar" that holds information on model parameters and initial values.
