# Supplementary material for: High-resolution kinetic characterization of the RIG-I-signaling pathway and the antiviral response
Source: Life Sci Alliance. 2023 Aug 9;6(10):e202302059. doi: 10.26508/lsa.202302059 (PMC10412806; doi:10.26508/lsa.202302059)
Supplement: Supplementary file 4 [file LSA-2023-02059_Supplemental_Data_2.zip › 20230719_MATLAB_FILES/RIGI_coupled_model.m]

% FUNCTION NAME:
%   RIGI_coupled_model
%
% DESCRIPTION:
%   Simulate RIG-I pathway activation after stimulation of A549 cells with dsRNA
%
% INPUT:
%   ar - Structure containing information on model parameters and initial values 
%   RNA_init - Initial concentration of dsRNA stimulation in nM (1.95 nM unless specified)
%
% OUTPUT:
%   simt - Simulation time
%   simR - Simulated time courses for each species in the model 
%   out - Output structure containing simulated time courses for each species SPECIESNAME in out.X.{SPECIESNAME}, and the column index in simR for a species in out.I.{SPECIESNAME}
%
function [simt,simR, out] = RIGI_coupled_model(ar,RNA_init)


% Define simulation time (minutes)
simTime = 1440;

% Define time to simulate into steady-state in absence of stimulation (minutes)
ssTime = 100*24*60;
 
% Load initial values from ar structure (concentrations in nM)
arXnames = ar.species.Names;
arXinit = ar.species.initial;

% Define initial Species
% dsRNA levels defined by user or set to 1.95 nM
if(isempty(RNA_init))
    RNA 	 = 	 1.95 ;
else
    RNA 	 = 	 RNA_init;
end

% Define initial value vector based on ar function (nM)
initial_values = make_init_conditions(arXinit,arXnames);

% Define parameter vector 
param = make_param_vector(ar);

% Simulation without RNA
[t_ss, ss_R] = ode15s(@(t,x) ODEs(t,x,param),[0 ssTime],initial_values);

% Start simulations with stimulation from steady state
initial_values= ss_R(end,:);
initial_values(1)  = RNA;
[simt, simR] = ode15s(@(t,x) ODEs(t,x,param),[0:0.1:simTime],initial_values);

% Create output structure 
out.X = [];

% Define species in same order as in output of ODEs function 
xNames = {'RNA','RIGI','aRIGI','MAVS','aMAVS','IKKe','pIKKe','TBK1','pTBK1','IRF3','pIRF3','IKK','aIKK','NFkB_IkBac','pNFkBn','NFkBn','NFkBc','IkBac','IFNb_mRNA','IFNa_mRNA','IFNl_mRNA','IFNl','MX1_mRNA','MX1','IFIT1_mRNA','IFIT1','CCL5_mRNA','CXCL10_mRNA','JAK','Receptor_JAK_complex','STAT1c','CP','mRNAc','SOCS1','IFN','STAT2c','TYK','Receptor_TYK_complex','Activated_Receptor_Complex','Receptor_IFNAR1','Receptor_IFNAR2','IFNAR_dimer','IRF9c','Activated_Receptor_Complex_STAT2c','Activated_Receptor_Complex_STAT2c_STAT1c','STAT2c_IRF9','ISGF_3c','STAT1c_star_STAT2c_star','ISGF_3c_CP','STAT1c_star_STAT2c_star_CP','pre_IFN','NP','STAT1n','mRNAn','STAT2n','PIAS','STAT1n_star_STAT2n_star','IRF9n','ISGF_3n','STAT1n_star_STAT2n_star_NP','Open_ISGF_3n_binding_sites','Occupied_ISGF_3n_binding_sites_NP','Occupied_ISGF_3n_binding_sites','PIAS_ISGF_3n','STAT2n_IRF9','ISGF_3n_NP'};

% Define concentrations over time and index 
for(i=1:length(xNames))
    out.X.(xNames{i}) = simR(:,i);
    out.I.(xNames{i}) = i;
end

end


% FUNCTION NAME:
%   ODEs
%
% DESCRIPTION:
%   System of ordinary differential equations 
%
% INPUT:
%   t - time 
%   x - species vector
%   param - parameter vector
%
% OUTPUT:
%   deriv - derivatives
%
function deriv = ODEs(t,x,param)

% Define species 
RNA 	 = x(1) ;
RIGI 	 = x(2) ;
aRIGI 	 = x(3) ;
MAVS 	 = x(4) ;
aMAVS 	 = x(5) ;
IKKe 	 = x(6) ;
pIKKe 	 = x(7) ;
TBK1 	 = x(8) ;
pTBK1 	 = x(9) ;
IRF3 	 = x(10) ;
pIRF3 	 = x(11) ;
IKK 	 = x(12) ;
aIKK 	 = x(13) ;
NFkB_IkBac 	 = x(14) ;
pNFkBn 	 = x(15) ;
NFkBn 	 = x(16) ;
NFkBc 	 = x(17) ;
IkBac 	 = x(18) ;
IFNb_mRNA 	 = x(19) ;
IFNa_mRNA 	 = x(20) ;
IFNl_mRNA 	 = x(21) ;
IFNl 	 = x(22) ;
MX1_mRNA 	 = x(23) ;
MX1 	 = x(24) ;
IFIT1_mRNA 	 = x(25) ;
IFIT1 	 = x(26) ;
CCL5_mRNA 	 = x(27) ;
CXCL10_mRNA 	 = x(28) ;
JAK 	 = x(29) ;
Receptor_JAK_complex 	 = x(30) ;
STAT1c 	 = x(31) ;
CP 	 = x(32) ;
mRNAc 	 = x(33) ;
SOCS1 	 = x(34) ;
IFN 	 = x(35) ;
STAT2c 	 = x(36) ;
TYK 	 = x(37) ;
Receptor_TYK_complex 	 = x(38) ;
Activated_Receptor_Complex 	 = x(39) ;
Receptor_IFNAR1 	 = x(40) ;
Receptor_IFNAR2 	 = x(41) ;
IFNAR_dimer 	 = x(42) ;
IRF9c 	 = x(43) ;
Activated_Receptor_Complex_STAT2c 	 = x(44) ;
Activated_Receptor_Complex_STAT2c_STAT1c 	 = x(45) ;
STAT2c_IRF9 	 = x(46) ;
ISGF_3c 	 = x(47) ;
STAT1c_star_STAT2c_star 	 = x(48) ;
ISGF_3c_CP 	 = x(49) ;
STAT1c_star_STAT2c_star_CP 	 = x(50) ;
pre_IFN 	 = x(51) ;
NP 	 = x(52) ;
STAT1n 	 = x(53) ;
mRNAn 	 = x(54) ;
STAT2n 	 = x(55) ;
PIAS 	 = x(56) ;
STAT1n_star_STAT2n_star 	 = x(57) ;
IRF9n 	 = x(58) ;
ISGF_3n 	 = x(59) ;
STAT1n_star_STAT2n_star_NP 	 = x(60) ;
Open_ISGF_3n_binding_sites 	 = x(61) ;
Occupied_ISGF_3n_binding_sites_NP 	 = x(62) ;
Occupied_ISGF_3n_binding_sites 	 = x(63) ;
PIAS_ISGF_3n 	 = x(64) ;
STAT2n_IRF9 	 = x(65) ;
ISGF_3n_NP 	 = x(66) ;

% Define model parameters 
CP_init 	 = param(1) ;
IFNAR1_init 	 = param(2) ;
IFNAR2_init 	 = param(3) ;
IKK_init 	 = param(4) ;
IKKe_init 	 = param(5) ;
IRF3_init 	 = param(6) ;
IRF9_init 	 = param(7) ;
IkBa_init 	 = param(8) ;
JAK_init 	 = param(9) ;
MAVS_init 	 = param(10) ;
NFkB_init 	 = param(11) ;
NP_init 	 = param(12) ;
PIAS_init 	 = param(13) ;
RIGI_init 	 = param(14) ;
RNA_init 	 = param(15) ;
SF_IFIT1 	 = param(16) ;
SF_IRF9 	 = param(17) ;
SF_IkBa 	 = param(18) ;
SF_MX1 	 = param(19) ;
SF_NFkB 	 = param(20) ;
SF_STAT2 	 = param(21) ;
SF_TBK1 	 = param(22) ;
SF_aIKK 	 = param(23) ;
SF_mRNA 	 = param(24) ;
SF_nM2IU 	 = param(25) ;
SF_pIKKe 	 = param(26) ;
SF_pIRF3 	 = param(27) ;
STAT1_init 	 = param(28) ;
STAT2_init 	 = param(29) ;
TBK1_init 	 = param(30) ;
TFBS_init 	 = param(31) ;
TYK_init 	 = param(32) ;
V_cyt 	 = param(33) ;
V_n 	 = param(34) ;
Vc2n 	 = param(35) ;
Vn2c 	 = param(36) ;
b_IRF3 	 = param(37) ;
b_MAVS 	 = param(38) ;
b_RIGI 	 = param(39) ;
b_prot 	 = param(40) ;
bg_CCL5_mRNA 	 = param(41) ;
bg_CXCL10_mRNA 	 = param(42) ;
bg_IFIT1 	 = param(43) ;
bg_IFIT1_mRNA 	 = param(44) ;
bg_IFNa_mRNA 	 = param(45) ;
bg_IFNb_mRNA 	 = param(46) ;
bg_IFNl_mRNA 	 = param(47) ;
bg_IKKb 	 = param(48) ;
bg_IKKe 	 = param(49) ;
bg_IRF3 	 = param(50) ;
bg_IRF9 	 = param(51) ;
bg_IkBa 	 = param(52) ;
bg_MX1 	 = param(53) ;
bg_MX1_mRNA 	 = param(54) ;
bg_STAT2 	 = param(55) ;
bg_TBK1 	 = param(56) ;
bg_aNFkB 	 = param(57) ;
k1 	 = param(58) ;
k10 	 = param(59) ;
k11 	 = param(60) ;
k12 	 = param(61) ;
k13 	 = param(62) ;
k14 	 = param(63) ;
k15 	 = param(64) ;
k16 	 = param(65) ;
k17 	 = param(66) ;
k18 	 = param(67) ;
k19 	 = param(68) ;
k2 	 = param(69) ;
k20 	 = param(70) ;
k21 	 = param(71) ;
k22 	 = param(72) ;
k23 	 = param(73) ;
k24 	 = param(74) ;
k25 	 = param(75) ;
k26 	 = param(76) ;
k27 	 = param(77) ;
k28 	 = param(78) ;
k29 	 = param(79) ;
k3 	 = param(80) ;
k30 	 = param(81) ;
k31 	 = param(82) ;
k32 	 = param(83) ;
k33 	 = param(84) ;
k34 	 = param(85) ;
k35 	 = param(86) ;
k36 	 = param(87) ;
k37 	 = param(88) ;
k38 	 = param(89) ;
k39 	 = param(90) ;
k4 	 = param(91) ;
k40 	 = param(92) ;
k41 	 = param(93) ;
k42 	 = param(94) ;
k43 	 = param(95) ;
k44 	 = param(96) ;
k45 	 = param(97) ;
k46 	 = param(98) ;
k47 	 = param(99) ;
k48 	 = param(100) ;
k49 	 = param(101) ;
k5 	 = param(102) ;
k50 	 = param(103) ;
k51 	 = param(104) ;
k52 	 = param(105) ;
k53 	 = param(106) ;
k54 	 = param(107) ;
k55 	 = param(108) ;
k56 	 = param(109) ;
k57 	 = param(110) ;
k58 	 = param(111) ;
k59 	 = param(112) ;
k6 	 = param(113) ;
k60 	 = param(114) ;
k61 	 = param(115) ;
k62 	 = param(116) ;
k63 	 = param(117) ;
k64 	 = param(118) ;
k65 	 = param(119) ;
k66 	 = param(120) ;
k67 	 = param(121) ;
k68 	 = param(122) ;
k7 	 = param(123) ;
k8 	 = param(124) ;
k9 	 = param(125) ;
k_IFN 	 = param(126) ;
k_IKK 	 = param(127) ;
k_IKKe_TBK1 	 = param(128) ;
k_IRF3_IKKe_TBK1 	 = param(129) ;
k_IRF3_mRNA 	 = param(130) ;
k_MAVS 	 = param(131) ;
k_RIGI 	 = param(132) ;
k_TFBS_CCL5 	 = param(133) ;
k_TFBS_CXCL10 	 = param(134) ;
k_TFBS_IFNa 	 = param(135) ;
k_TFBS_IFNb 	 = param(136) ;
k_TFBS_IFNl 	 = param(137) ;
k_act 	 = param(138) ;
k_deph 	 = param(139) ;
k_expr_IkBa 	 = param(140) ;
k_ifit1_mRNA 	 = param(141) ;
k_inh_p65 	 = param(142) ;
k_mRNA_CCL5 	 = param(143) ;
k_mRNA_CXCL10 	 = param(144) ;
k_mRNA_IFNa 	 = param(145) ;
k_mRNA_IFNb 	 = param(146) ;
k_mRNA_IFNl 	 = param(147) ;
k_mRNA_MX1 	 = param(148) ;
k_mx1_mRNA 	 = param(149) ;
k_rigi_synt 	 = param(150) ;
k_transISG 	 = param(151) ;
k_trans_IFNl 	 = param(152) ;
k_transp_NFkB 	 = param(153) ;
mCCL5_mRNA_std 	 = param(154) ;
mCXCL10_mRNA_std 	 = param(155) ;
mIFIT1_mRNA_std 	 = param(156) ;
mIFIT1_std 	 = param(157) ;
mIFNL_std 	 = param(158) ;
mIFNa_mRNA_std 	 = param(159) ;
mIFNalpha_std 	 = param(160) ;
mIFNb_mRNA_std 	 = param(161) ;
mIFNl_mRNA_std 	 = param(162) ;
mIKKb_std 	 = param(163) ;
mIKKe_std 	 = param(164) ;
mIRF3_std 	 = param(165) ;
mIRF9_std 	 = param(166) ;
mIkBa_std 	 = param(167) ;
mMX1_mRNA_std 	 = param(168) ;
mMX1_std 	 = param(169) ;
mRIGI_std 	 = param(170) ;
mTBK1_std 	 = param(171) ;
mp65_std 	 = param(172) ;
mpSTAT2_std 	 = param(173) ;
mu_IFN 	 = param(174) ;
mu_IFNl 	 = param(175) ;
mu_IkBa 	 = param(176) ;
mu_RNA 	 = param(177) ;
mu_ifit1 	 = param(178) ;
mu_mRNA_CCL5 	 = param(179) ;
mu_mRNA_CXCL10 	 = param(180) ;
mu_mRNA_IFIT1 	 = param(181) ;
mu_mRNA_IFNa 	 = param(182) ;
mu_mRNA_IFNb 	 = param(183) ;
mu_mRNA_IFNl 	 = param(184) ;
mu_mRNA_mx1 	 = param(185) ;
mu_mx1 	 = param(186) ;
mu_rigi 	 = param(187) ;

% System of ODEs
dRNA 	 = aRIGI*b_RIGI - RNA*mu_RNA - RIGI*RNA*k_RIGI ;
dRIGI 	 = k_rigi_synt + MX1_mRNA*k_transISG - RIGI*mu_rigi + aRIGI*b_RIGI - RIGI*RNA*k_RIGI ;
daRIGI 	 = RIGI*RNA*k_RIGI - aRIGI*mu_rigi - aRIGI*b_RIGI ;
dMAVS 	 = aMAVS*b_MAVS - MAVS*aRIGI*k_MAVS ;
daMAVS 	 = MAVS*aRIGI*k_MAVS - aMAVS*b_MAVS ;
dIKKe 	 = b_prot*pIKKe - IKKe*aMAVS*k_IKKe_TBK1 ;
dpIKKe 	 = IKKe*aMAVS*k_IKKe_TBK1 - b_prot*pIKKe ;
dTBK1 	 = b_prot*pTBK1 - TBK1*aMAVS*k_IKKe_TBK1 ;
dpTBK1 	 = TBK1*aMAVS*k_IKKe_TBK1 - b_prot*pTBK1 ;
dIRF3 	 = Vn2c*b_IRF3*pIRF3 - IRF3*k_IRF3_IKKe_TBK1*(pIKKe + pTBK1) ;
dpIRF3 	 = IRF3*Vc2n*k_IRF3_IKKe_TBK1*(pIKKe + pTBK1) - b_IRF3*pIRF3 ;
dIKK 	 = aIKK*b_prot - IKK*aMAVS*k_IKK ;
daIKK 	 = IKK*aMAVS*k_IKK - aIKK*b_prot ;
dNFkB_IkBac 	 = IkBac*NFkBc*k_inh_p65 - NFkB_IkBac*aIKK*k_act ;
dpNFkBn 	 = Vc2n*aIKK*k_act*(NFkBc + NFkB_IkBac) - k_deph*pNFkBn ;
dNFkBn 	 = k_deph*pNFkBn - NFkBn*k_transp_NFkB ;
dNFkBc 	 = NFkBn*Vn2c*k_transp_NFkB - IkBac*NFkBc*k_inh_p65 - NFkBc*aIKK*k_act ;
dIkBac 	 = k_expr_IkBa*(NFkBn + pNFkBn) - IkBac*mu_IkBa - IkBac*NFkBc*k_inh_p65 ;
dIFNb_mRNA 	 = Occupied_ISGF_3n_binding_sites*Vn2c*k_TFBS_IFNb - IFNb_mRNA*mu_mRNA_IFNb + Vn2c*k_mRNA_IFNb*pIRF3*(NFkBn + pNFkBn) ;
dIFNa_mRNA 	 = Occupied_ISGF_3n_binding_sites*Vn2c*k_TFBS_IFNa - IFNa_mRNA*mu_mRNA_IFNa + Vn2c*k_mRNA_IFNa*pIRF3 ;
dIFNl_mRNA 	 = Occupied_ISGF_3n_binding_sites*Vn2c*k_TFBS_IFNl - IFNl_mRNA*mu_mRNA_IFNl + Vn2c*k_mRNA_IFNl*pIRF3 ;
dIFNl 	 = IFNl_mRNA*k_trans_IFNl - IFNl*mu_IFNl ;
dMX1_mRNA 	 = Occupied_ISGF_3n_binding_sites*Vn2c*k_mx1_mRNA - MX1_mRNA*mu_mRNA_mx1 + Vn2c*k_mRNA_MX1*pIRF3 ;
dMX1 	 = MX1_mRNA*k_transISG - MX1*mu_mx1 ;
dIFIT1_mRNA 	 = Occupied_ISGF_3n_binding_sites*Vn2c*k_ifit1_mRNA - IFIT1_mRNA*mu_mRNA_IFIT1 + Vn2c*k_IRF3_mRNA*pIRF3 ;
dIFIT1 	 = IFIT1_mRNA*k_transISG - IFIT1*mu_ifit1 ;
dCCL5_mRNA 	 = Occupied_ISGF_3n_binding_sites*Vn2c*k_TFBS_CCL5 - CCL5_mRNA*mu_mRNA_CCL5 + Vn2c*k_mRNA_CCL5*pIRF3 ;
dCXCL10_mRNA 	 = Occupied_ISGF_3n_binding_sites*Vn2c*k_TFBS_CXCL10 - CXCL10_mRNA*mu_mRNA_CXCL10 + Vn2c*k_mRNA_CXCL10*pIRF3 ;
dJAK 	 = Activated_Receptor_Complex*k32 + Receptor_JAK_complex*k4 + Activated_Receptor_Complex*SOCS1*k33 - JAK*Receptor_IFNAR2*k3 ;
dReceptor_JAK_complex 	 = IFNAR_dimer*k6 - Receptor_JAK_complex*k4 + JAK*Receptor_IFNAR2*k3 - IFN*Receptor_JAK_complex*Receptor_TYK_complex*k5 ;
dSTAT1c 	 = Activated_Receptor_Complex_STAT2c_STAT1c*k12 + ISGF_3c_CP*k40 - STAT1c*k56 + STAT1c_star_STAT2c_star_CP*k43 - Activated_Receptor_Complex_STAT2c*STAT1c*k11 + STAT1n*Vn2c*k57 ;
dCP 	 = ISGF_3c_CP*k39 + ISGF_3c_CP*k40 + STAT1c_star_STAT2c_star_CP*k42 + STAT1c_star_STAT2c_star_CP*k43 - CP*ISGF_3c*k38 - CP*STAT1c_star_STAT2c_star*k41 ;
dmRNAc 	 = Vn2c*k25*mRNAn - k55*mRNAc - k26*mRNAc ;
dSOCS1 	 = k30*mRNAc - SOCS1*k31 ;
dIFN 	 = IFNAR_dimer*k6 + k68*pre_IFN - IFN*Receptor_JAK_complex*Receptor_TYK_complex*k5 ;
dSTAT2c 	 = Activated_Receptor_Complex_STAT2c*k10 + ISGF_3c_CP*k40 - STAT2c*k58 + STAT2c_IRF9*k36 + STAT2c_IRF9*k61 + STAT1c_star_STAT2c_star_CP*k43 - Activated_Receptor_Complex*STAT2c*k9 - IRF9c*STAT2c*k60 + STAT2n*Vn2c*k59 ;
dTYK 	 = Activated_Receptor_Complex*k32 + Receptor_TYK_complex*k2 + Activated_Receptor_Complex*SOCS1*k33 - Receptor_IFNAR1*TYK*k1 ;
dReceptor_TYK_complex 	 = IFNAR_dimer*k6 - Receptor_TYK_complex*k2 + Receptor_IFNAR1*TYK*k1 - IFN*Receptor_JAK_complex*Receptor_TYK_complex*k5 ;
dActivated_Receptor_Complex 	 = Activated_Receptor_Complex_STAT2c*k10 - Activated_Receptor_Complex*k34 - Activated_Receptor_Complex*k32 + Activated_Receptor_Complex_STAT2c_STAT1c*k13 + IFNAR_dimer*k7 - Activated_Receptor_Complex*SOCS1*k33 - Activated_Receptor_Complex*STAT2c*k9 - Activated_Receptor_Complex*STAT2c_IRF9*k8 ;
dReceptor_IFNAR1 	 = Activated_Receptor_Complex*k32 + Receptor_TYK_complex*k2 + Activated_Receptor_Complex*SOCS1*k33 - Receptor_IFNAR1*TYK*k1 ;
dReceptor_IFNAR2 	 = Activated_Receptor_Complex*k32 + Receptor_JAK_complex*k4 + Activated_Receptor_Complex*SOCS1*k33 - JAK*Receptor_IFNAR2*k3 ;
dIFNAR_dimer 	 = Activated_Receptor_Complex*k34 - IFNAR_dimer*k6 - IFNAR_dimer*k7 + IFN*Receptor_JAK_complex*Receptor_TYK_complex*k5 ;
dIRF9c 	 = k27 - IRF9c*k29 - IRF9c*k66 + ISGF_3c*k15 + ISGF_3c_CP*k40 + STAT2c_IRF9*k61 + k28*mRNAc + Activated_Receptor_Complex*STAT2c_IRF9*k8 - IRF9c*STAT2c*k60 - IRF9c*STAT1c_star_STAT2c_star*k14 + IRF9n*Vn2c*k67 ;
dActivated_Receptor_Complex_STAT2c 	 = Activated_Receptor_Complex_STAT2c_STAT1c*k12 - Activated_Receptor_Complex_STAT2c*k10 + Activated_Receptor_Complex*STAT2c*k9 + Activated_Receptor_Complex*STAT2c_IRF9*k8 - Activated_Receptor_Complex_STAT2c*STAT1c*k11 ;
dActivated_Receptor_Complex_STAT2c_STAT1c 	 = Activated_Receptor_Complex_STAT2c*STAT1c*k11 - Activated_Receptor_Complex_STAT2c_STAT1c*k13 - Activated_Receptor_Complex_STAT2c_STAT1c*k12 ;
dSTAT2c_IRF9 	 = IRF9c*STAT2c*k60 - STAT2c_IRF9*k61 - STAT2c_IRF9*k64 - Activated_Receptor_Complex*STAT2c_IRF9*k8 - STAT2c_IRF9*k36 + STAT2n_IRF9*Vn2c*k65 ;
dISGF_3c 	 = ISGF_3c_CP*k39 - ISGF_3c*k16 - ISGF_3c*k15 - CP*ISGF_3c*k38 + IRF9c*STAT1c_star_STAT2c_star*k14 + ISGF_3n*Vn2c*k17 ;
dSTAT1c_star_STAT2c_star 	 = Activated_Receptor_Complex_STAT2c_STAT1c*k13 + ISGF_3c*k15 - STAT1c_star_STAT2c_star*k18 + STAT1c_star_STAT2c_star_CP*k42 - CP*STAT1c_star_STAT2c_star*k41 - IRF9c*STAT1c_star_STAT2c_star*k14 + STAT1n_star_STAT2n_star*Vn2c*k19 ;
dISGF_3c_CP 	 = CP*ISGF_3c*k38 - ISGF_3c_CP*k40 - ISGF_3c_CP*k39 ;
dSTAT1c_star_STAT2c_star_CP 	 = CP*STAT1c_star_STAT2c_star*k41 - STAT1c_star_STAT2c_star_CP*k43 - STAT1c_star_STAT2c_star_CP*k42 ;
dpre_IFN 	 = IFNb_mRNA*k_IFN - k68*pre_IFN - mu_IFN*pre_IFN ;
dNP 	 = ISGF_3n_NP*k48 + ISGF_3n_NP*k49 + Occupied_ISGF_3n_binding_sites_NP*k51 + Occupied_ISGF_3n_binding_sites_NP*k52 + STAT1n_star_STAT2n_star_NP*k45 + STAT1n_star_STAT2n_star_NP*k46 - ISGF_3n*NP*k47 - NP*Occupied_ISGF_3n_binding_sites*k50 - NP*STAT1n_star_STAT2n_star*k44 ;
dSTAT1n 	 = ISGF_3n_NP*k49 + Occupied_ISGF_3n_binding_sites_NP*k52 - STAT1n*k57 + STAT1n_star_STAT2n_star_NP*k46 + STAT1c*Vc2n*k56 ;
dmRNAn 	 = Occupied_ISGF_3n_binding_sites*k24 - k25*mRNAn + Vc2n*k26*mRNAc ;
dSTAT2n 	 = ISGF_3n_NP*k49 + Occupied_ISGF_3n_binding_sites_NP*k52 - STAT2n*k59 + STAT2n_IRF9*k37 + STAT2n_IRF9*k63 + STAT1n_star_STAT2n_star_NP*k46 - IRF9n*STAT2n*k62 + STAT2c*Vc2n*k58 ;
dPIAS 	 = PIAS_ISGF_3n*k54 - ISGF_3n*PIAS*k53 ;
dSTAT1n_star_STAT2n_star 	 = ISGF_3n*k21 - STAT1n_star_STAT2n_star*k19 + STAT1n_star_STAT2n_star_NP*k45 - IRF9n*STAT1n_star_STAT2n_star*k20 - NP*STAT1n_star_STAT2n_star*k44 + STAT1c_star_STAT2c_star*Vc2n*k18 ;
dIRF9n 	 = ISGF_3n*k21 - IRF9n*k67 - IRF9n*k35 + ISGF_3n_NP*k49 + Occupied_ISGF_3n_binding_sites_NP*k52 + STAT2n_IRF9*k63 - IRF9n*STAT2n*k62 - IRF9n*STAT1n_star_STAT2n_star*k20 + IRF9c*Vc2n*k66 ;
dISGF_3n 	 = ISGF_3n_NP*k48 - ISGF_3n*k21 - ISGF_3n*k17 + Occupied_ISGF_3n_binding_sites*k23 + PIAS_ISGF_3n*k54 - ISGF_3n*NP*k47 - ISGF_3n*Open_ISGF_3n_binding_sites*k22 - ISGF_3n*PIAS*k53 + IRF9n*STAT1n_star_STAT2n_star*k20 + ISGF_3c*Vc2n*k16 ;
dSTAT1n_star_STAT2n_star_NP 	 = NP*STAT1n_star_STAT2n_star*k44 - STAT1n_star_STAT2n_star_NP*k46 - STAT1n_star_STAT2n_star_NP*k45 ;
dOpen_ISGF_3n_binding_sites 	 = Occupied_ISGF_3n_binding_sites*k23 + Occupied_ISGF_3n_binding_sites_NP*k52 - ISGF_3n*Open_ISGF_3n_binding_sites*k22 ;
dOccupied_ISGF_3n_binding_sites_NP 	 = NP*Occupied_ISGF_3n_binding_sites*k50 - Occupied_ISGF_3n_binding_sites_NP*k52 - Occupied_ISGF_3n_binding_sites_NP*k51 ;
dOccupied_ISGF_3n_binding_sites 	 = Occupied_ISGF_3n_binding_sites_NP*k51 - Occupied_ISGF_3n_binding_sites*k23 + ISGF_3n*Open_ISGF_3n_binding_sites*k22 - NP*Occupied_ISGF_3n_binding_sites*k50 ;
dPIAS_ISGF_3n 	 = ISGF_3n*PIAS*k53 - PIAS_ISGF_3n*k54 ;
dSTAT2n_IRF9 	 = IRF9n*STAT2n*k62 - STAT2n_IRF9*k63 - STAT2n_IRF9*k65 - STAT2n_IRF9*k37 + STAT2c_IRF9*Vc2n*k64 ;
dISGF_3n_NP 	 = ISGF_3n*NP*k47 - ISGF_3n_NP*k49 - ISGF_3n_NP*k48 ;

% Derivatives 
deriv 	 = [dRNA ; dRIGI ; daRIGI ; dMAVS ; daMAVS ; dIKKe ; dpIKKe ; dTBK1 ; dpTBK1 ; dIRF3 ; dpIRF3 ; dIKK ; daIKK ; dNFkB_IkBac ; dpNFkBn ; dNFkBn ; dNFkBc ; dIkBac ; dIFNb_mRNA ; dIFNa_mRNA ; dIFNl_mRNA ; dIFNl ; dMX1_mRNA ; dMX1 ; dIFIT1_mRNA ; dIFIT1 ; dCCL5_mRNA ; dCXCL10_mRNA ; dJAK ; dReceptor_JAK_complex ; dSTAT1c ; dCP ; dmRNAc ; dSOCS1 ; dIFN ; dSTAT2c ; dTYK ; dReceptor_TYK_complex ; dActivated_Receptor_Complex ; dReceptor_IFNAR1 ; dReceptor_IFNAR2 ; dIFNAR_dimer ; dIRF9c ; dActivated_Receptor_Complex_STAT2c ; dActivated_Receptor_Complex_STAT2c_STAT1c ; dSTAT2c_IRF9 ; dISGF_3c ; dSTAT1c_star_STAT2c_star ; dISGF_3c_CP ; dSTAT1c_star_STAT2c_star_CP ; dpre_IFN ; dNP ; dSTAT1n ; dmRNAn ; dSTAT2n ; dPIAS ; dSTAT1n_star_STAT2n_star ; dIRF9n ; dISGF_3n ; dSTAT1n_star_STAT2n_star_NP ; dOpen_ISGF_3n_binding_sites ; dOccupied_ISGF_3n_binding_sites_NP ; dOccupied_ISGF_3n_binding_sites ; dPIAS_ISGF_3n ; dSTAT2n_IRF9 ; dISGF_3n_NP ];

end


% FUNCTION NAME:
%   make_init_conditions
%
% DESCRIPTION:
%   Defines a vector with initial conditions for simulations into steady-state
%
% INPUT:
%   arXinit - Initial concentrations  
%   arXnames - Names of species 
%
% OUTPUT:
%   initial_values - Initial values (nM)
%
function [initial_values] = make_init_conditions(arXinit,arXnames)

% RIGI pathway components
RIGI 	 =  arXinit(strcmp('RIGI',arXnames));
aRIGI 	 = 	arXinit(strcmp('aRIGI',arXnames));
MAVS 	 = 	arXinit(strcmp('MAVS',arXnames));
aMAVS 	 = 	arXinit(strcmp('aMAVS',arXnames));
IKKe 	 = 	arXinit(strcmp('IKKe',arXnames));
pIKKe 	 = 	arXinit(strcmp('pIKKe',arXnames));
TBK1 	 = 	arXinit(strcmp('TBK1',arXnames));
pTBK1 	 = 	arXinit(strcmp('pTBK1',arXnames));
IRF3 	 = 	 arXinit(strcmp('IRF3',arXnames));
pIRF3 	 = 	 arXinit(strcmp('pIRF3',arXnames));
IKK 	 = 	 arXinit(strcmp('IKK',arXnames)) ;
aIKK 	 = 	 arXinit(strcmp('aIKK',arXnames)) ;
NFkB_IkBac 	 = arXinit(strcmp('NFkB_IkBac',arXnames)) ;
pNFkBn 	 = 	 arXinit(strcmp('pNFkBn',arXnames));
NFkBn 	 = 	 arXinit(strcmp('NFkBn',arXnames));
NFkBc 	 = 	 arXinit(strcmp('NFkBc',arXnames));
IkBac 	 = 	 arXinit(strcmp('IkBac',arXnames));
IFNb_mRNA 	 = 	arXinit(strcmp('IFNb_mRNA',arXnames));
IFNa_mRNA 	 = 	arXinit(strcmp('IFNa_mRNA',arXnames));
IFNl_mRNA 	 = 	arXinit(strcmp('IFNl_mRNA',arXnames));
IFNl 	 = 	 arXinit(strcmp('IFNl',arXnames));
MX1_mRNA 	 = arXinit(strcmp('MX1_mRNA',arXnames));
MX1 	 = 	 arXinit(strcmp('MX1',arXnames));
IFIT1_mRNA 	 = 	arXinit(strcmp('IFIT1_mRNA',arXnames));
IFIT1 	 = 	arXinit(strcmp('IFIT1',arXnames));
CCL5_mRNA 	 = 	arXinit(strcmp('CCL5_mRNA',arXnames));
CXCL10_mRNA 	 = 	arXinit(strcmp('CXCL10_mRNA',arXnames));

% JAK-STAT pathway components
JAK 	 = 	 arXinit(strcmp('JAK',arXnames));
Receptor_JAK_complex 	 = 	 arXinit(strcmp('Receptor_JAK_complex',arXnames)) ;
STAT1c 	 = 	arXinit(strcmp('STAT1c',arXnames));
CP 	 = 	 arXinit(strcmp('CP',arXnames));
mRNAc 	 = 	 arXinit(strcmp('mRNAc',arXnames)) ;
SOCS1 	 = 	arXinit(strcmp('SOCS1',arXnames)) ;
IFN 	 = 	arXinit(strcmp('IFN',arXnames));
STAT2c 	 = 	 arXinit(strcmp('STAT2c',arXnames));
TYK 	 = 	 arXinit(strcmp('TYK',arXnames));
Receptor_TYK_complex 	 = 	 arXinit(strcmp('Receptor_TYK_complex',arXnames));
Activated_Receptor_Complex 	 = 	 arXinit(strcmp('Activated_Receptor_Complex',arXnames));
Receptor_IFNAR1 	 = 	 arXinit(strcmp('Receptor_IFNAR1',arXnames));
Receptor_IFNAR2 	 = 	 arXinit(strcmp('Receptor_IFNAR2',arXnames)) ;
IFNAR_dimer 	 = 	 arXinit(strcmp('IFNAR_dimer',arXnames)) ;
IRF9c 	 = 	 arXinit(strcmp('IRF9c',arXnames)) ;
Activated_Receptor_Complex_STAT2c 	 = 	 arXinit(strcmp('Activated_Receptor_Complex_STAT2c',arXnames)) ;
Activated_Receptor_Complex_STAT2c_STAT1c 	 = 	 arXinit(strcmp('Activated_Receptor_Complex_STAT2c_STAT1c',arXnames));
STAT2c_IRF9 	 = 	arXinit(strcmp('STAT2c_IRF9',arXnames));
ISGF_3c 	 = 	 arXinit(strcmp('ISGF_3c',arXnames));
STAT1c_star_STAT2c_star 	 = 	 arXinit(strcmp('STAT1c_star_STAT2c_star',arXnames));
ISGF_3c_CP 	 = 	 arXinit(strcmp('ISGF_3c_CP',arXnames)) ;
STAT1c_star_STAT2c_star_CP 	 = 	 arXinit(strcmp('STAT1c_star_STAT2c_star_CP',arXnames));
pre_IFN 	 = 	 arXinit(strcmp('pre_IFN',arXnames));
NP 	 = 	 arXinit(strcmp('NP',arXnames));
STAT1n 	 = 	 arXinit(strcmp('STAT1n',arXnames));
mRNAn 	 = 	 arXinit(strcmp('mRNAn',arXnames));
STAT2n 	 = 	 arXinit(strcmp('STAT2n',arXnames));
PIAS 	 = 	 arXinit(strcmp('PIAS',arXnames)) ;
STAT1n_star_STAT2n_star 	 = 	 arXinit(strcmp('STAT1n_star_STAT2n_star',arXnames));
IRF9n 	 = 	 arXinit(strcmp('IRF9n',arXnames));
ISGF_3n 	 = 	 arXinit(strcmp('ISGF_3n',arXnames));
STAT1n_star_STAT2n_star_NP 	 = 	 arXinit(strcmp('STAT1n_star_STAT2n_star_NP',arXnames));
Open_ISGF_3n_binding_sites 	 = 	 arXinit(strcmp('Open_ISGF_3n_binding_sites',arXnames));
Occupied_ISGF_3n_binding_sites_NP 	 = 	 arXinit(strcmp('Occupied_ISGF_3n_binding_sites_NP',arXnames)) ;
Occupied_ISGF_3n_binding_sites 	 = 	 arXinit(strcmp('Occupied_ISGF_3n_binding_sites',arXnames)) ;
PIAS_ISGF_3n 	 = 	 arXinit(strcmp('PIAS_ISGF_3n',arXnames)) ;
STAT2n_IRF9 	 = 	 arXinit(strcmp('STAT2n_IRF9',arXnames));
ISGF_3n_NP 	 = 	 arXinit(strcmp('ISGF_3n_NP',arXnames)) ;

% Vector of concentrations at the start of the simulation (in absence of stimulation)
initial_values = [0 RIGI aRIGI MAVS aMAVS IKKe pIKKe TBK1 pTBK1 IRF3 pIRF3 IKK aIKK NFkB_IkBac pNFkBn NFkBn NFkBc IkBac IFNb_mRNA IFNa_mRNA IFNl_mRNA IFNl MX1_mRNA MX1 IFIT1_mRNA IFIT1 CCL5_mRNA CXCL10_mRNA JAK Receptor_JAK_complex STAT1c CP mRNAc SOCS1 IFN STAT2c TYK Receptor_TYK_complex Activated_Receptor_Complex Receptor_IFNAR1 Receptor_IFNAR2 IFNAR_dimer IRF9c Activated_Receptor_Complex_STAT2c Activated_Receptor_Complex_STAT2c_STAT1c STAT2c_IRF9 ISGF_3c STAT1c_star_STAT2c_star ISGF_3c_CP STAT1c_star_STAT2c_star_CP pre_IFN NP STAT1n mRNAn STAT2n PIAS STAT1n_star_STAT2n_star IRF9n ISGF_3n STAT1n_star_STAT2n_star_NP Open_ISGF_3n_binding_sites Occupied_ISGF_3n_binding_sites_NP Occupied_ISGF_3n_binding_sites PIAS_ISGF_3n STAT2n_IRF9 ISGF_3n_NP];


end


% FUNCTION NAME:
%   make_param_vector
%
% DESCRIPTION:
%   Defines a vector with parameters to use for simulations
%
% INPUT:
%   ar - Structure with parameters to use for simulations 
%
% OUTPUT:
%   param - Parameter vector 
%
function [param] = make_param_vector(ar)

% Transform parameters to normal scale
p = struct;
for(i=1:length(ar.p))
    p.(ar.pLabel{i}) = 10^ar.p(i);
end

CP_init     = p.CP_init;
IFNAR1_init = p.IFNAR1_init;
IFNAR2_init = p.IFNAR2_init;
IKK_init    = p.IKK_init;
IKKe_init   = p.IKKe_init;
IRF3_init   = p.IRF3_init 	;
IRF9_init 	= p.IRF9_init 	 ;
IkBa_init 	= p.IkBa_init 	 ;
JAK_init 	= p.JAK_init 	 ;
MAVS_init 	= p.MAVS_init 	 ;
NFkB_init 	= p.NFkB_init 	 ;
NP_init 	= p.NP_init 	 ;
PIAS_init 	= p.PIAS_init 	 ;
RIGI_init 	= p.RIGI_init	 ;
RNA_init 	= p.RNA_init  ;
SF_IFIT1 	= p.SF_IFIT1 ;
SF_IRF9 	= p.SF_IRF9 ;
SF_IkBa 	= p.SF_IkBa ;
SF_MX1      = p.SF_MX1 ;
SF_NFkB     = p.SF_NFkB ;
SF_STAT2    = p.SF_STAT2;
SF_TBK1     = p.SF_TBK1 ;
SF_aIKK     = p.SF_aIKK ;
SF_mRNA     = p.SF_mRNA ;
SF_nM2IU    = p.SF_nM2IU;
SF_pIKKe    = p.SF_pIKKe;
SF_pIRF3    = p.SF_pIRF3;
STAT1_init  = p.STAT1_init ;
STAT2_init  = p.STAT2_init ;
TBK1_init   = p.TBK1_init;
TFBS_init   = p.TFBS_init;
TYK_init    = p.TYK_init ;
V_cyt 	 = p.V_cyt 	 ; 	
V_n 	 = p.V_n 	 ; 	
Vc2n 	 = p.Vc2n 	 ; 	
Vn2c 	 = p.Vn2c 	 ; 	
b_IRF3 	 = p.b_IRF3;
b_MAVS 	 = 	 p.b_MAVS;
b_RIGI 	 = 	 p.b_RIGI;
b_prot 	 = p.b_prot 	 ;
bg_CCL5_mRNA 	 = p.bg_CCL5_mRNA 	;
bg_CXCL10_mRNA 	 = p.bg_CXCL10_mRNA  	;
bg_IFIT1 	 = p.bg_IFIT1 ; 	 
bg_IFIT1_mRNA 	 = p.bg_IFIT1_mRNA;
bg_IFNa_mRNA 	 = p.bg_IFNa_mRNA;
bg_IFNb_mRNA 	 = p.bg_IFNb_mRNA;
bg_IFNl_mRNA 	 = p.bg_IFNl_mRNA;
bg_IKKb 	 = 	 p.bg_IKKb;
bg_IKKe 	 = 	 p.bg_IKKe;
bg_IRF3 	 = 	p.bg_IRF3 ;
bg_IRF9 	 = 	 p.bg_IRF9;
bg_IkBa 	 = 	 p.bg_IkBa;
bg_MX1 	 = p.bg_MX1	 ;
bg_MX1_mRNA 	 = p.bg_MX1_mRNA;
bg_STAT2 	 = 	p.bg_STAT2 ;
bg_TBK1 	 = 	 p.bg_TBK1;
bg_aNFkB 	 = 	p.bg_aNFkB ;
k1 	 = 	p.k1 ;
k10 	 = 	 p.k10;
k11 	 = 	p.k11 ;
k12 	 = 	p.k12 ;
k13 	 = 	p.k13 ;
k14 	 = 	 p.k14;
k15 	 = p.k15	 ;
k16 	 = p.k16 ;
k17 	 = 	p.k17 ;
k18 	 = 	 p.k18;
k19 	 = p.k19	 ;
k2 	 = 	 p.k2;
k20 	 = 	p.k20 ;
k21 	 = 	p.k21 ;
k22 	 = p.k22	 ;
k23 	 = 	p.k23 ;
k24 	 = 	 p.k24;
k25 	 = 	 p.k25;
k26 	 = 	p.k26 ;
k27 	 = 	p.k27 ; 
k28 	 = 	p.k28;
k29 	 = 	p.k29;
k3 	 = 	p.k3 ;
k30 	 = p.k30;
k31 	 = p.k31;
k32 	 = p.k32;
k33 	 = p.k33;
k34 	 = p.k34;
k35 	 = p.k35;
k36 	 = p.k36;
k37 	 = p.k37;
k38 	 = p.k38;
k39 	 = p.k39;
k4 	 = 	p.k4;
k40 	 = p.k40;
k41 	 = p.k41;
k42 	 = p.k42;
k43 	 = p.k43;
k44 	 = p.k44;
k45 	 = p.k45;
k46 	 = p.k46;
k47 	 = p.k47;
k48 	 = p.k48;
k49 	 = p.k49;
k5 	 = p.k5	;
k50 	 = p.k50;
k51 	 = p.k51;
k52 	 = p.k52;
k53 	 = p.k53;
k54 	 = p.k54;
k55 	 = p.k55;
k56 	 = p.k56;
k57 	 = p.k57;
k58 	 = p.k58;
k59 	 = p.k59;
k6 	 = 	p.k6;
k60 	 = p.k60;
k61 	 = p.k61;
k62 	 = p.k62;
k63 	 = p.k63;
k64 	 = p.k64;
k65 	 = p.k65;
k66 	 = p.k66;
k67 	 = p.k67;
k68 	 = p.k68;
k7 	 = 	p.k7;
k8 	 = 	p.k8;
k9 	 = 	p.k9;
k_IFN 	 = 	p.k_IFN;
k_IKK 	 = 	p.k_IKK;
k_IKKe_TBK1  = p.k_IKKe_TBK1;
k_IRF3_IKKe_TBK1 = p.k_IRF3_IKKe_TBK1;
k_IRF3_mRNA 	 = p.k_IRF3_mRNA;
k_MAVS 	 = p.k_MAVS;
k_RIGI 	 = p.k_RIGI;
k_TFBS_CCL5 	 = p.k_TFBS_CCL5;
k_TFBS_CXCL10 	 = p.k_TFBS_CXCL10;
k_TFBS_IFNa 	 = p.k_TFBS_IFNa;
k_TFBS_IFNb 	 = p.k_TFBS_IFNb;
k_TFBS_IFNl 	 = p.k_TFBS_IFNl;
k_act 	 = 	 p.k_act;
k_deph 	 = 	 p.k_deph;
k_expr_IkBa 	 = p.k_expr_IkBa;
k_ifit1_mRNA 	 = p.k_ifit1_mRNA;
k_inh_p65 	 = p.k_inh_p65	;
k_mRNA_CCL5 	 = p.k_mRNA_CCL5;
k_mRNA_CXCL10 	 = p.k_mRNA_CXCL10;
k_mRNA_IFNa 	 = p.k_mRNA_IFNa;
k_mRNA_IFNb 	 = p.k_mRNA_IFNb;
k_mRNA_IFNl 	 = p.k_mRNA_IFNl;
k_mRNA_MX1 	 = 	p.k_mRNA_MX1;
k_mx1_mRNA 	 = 	p.k_mx1_mRNA;
k_transISG 	 = 	 p.k_transISG;
k_trans_IFNl 	 = p.k_trans_IFNl;
k_transp_NFkB 	 = p.k_transp_NFkB;
mCCL5_mRNA_std 	 = p.mCCL5_mRNA_std;
mCXCL10_mRNA_std  = p.mCXCL10_mRNA_std;
mIFIT1_mRNA_std  = p.mIFIT1_mRNA_std;
mIFIT1_std 	 = 	 p.mIFIT1_std;
mIFNL_std 	 = 	p.mIFNL_std ;
mIFNa_mRNA_std 	 = p.mIFNa_mRNA_std;
mIFNalpha_std 	 = p.mIFNalpha_std;
mIFNb_mRNA_std 	 = p.mIFNb_mRNA_std;
mIFNl_mRNA_std 	 = p.mIFNl_mRNA_std;
mIKKb_std 	 = p.mIKKb_std;
mIKKe_std 	 = p.mIKKe_std;
mIRF3_std 	 = p.mIRF3_std;
mIRF9_std 	 = p.mIRF9_std;
mIkBa_std 	 = p.mIkBa_std;
mMX1_mRNA_std 	 = p.mMX1_mRNA_std;
mMX1_std 	 = p.mMX1_std;
mRIGI_std 	 = p.mRIGI_std;
mTBK1_std 	 = p.mTBK1_std;
mp65_std 	 = p.mp65_std;
mpSTAT2_std 	 = p.mpSTAT2_std;
mu_IFN 	 = p.mu_IFN;
mu_IFNl 	 = p.mu_IFNl;
mu_IkBa 	 = p.mu_IkBa;
mu_RNA 	 = p.mu_RNA;
mu_ifit1 	 = p.mu_ifit1;
mu_mRNA_CCL5 	 = p.mu_mRNA_CCL5;
mu_mRNA_CXCL10 	 = p.mu_mRNA_CXCL10;
mu_mRNA_IFIT1 	 = p.mu_mRNA_IFIT1;
mu_mRNA_IFNa 	 = p.mu_mRNA_IFNa;
mu_mRNA_IFNb 	 = p.mu_mRNA_IFNb;
mu_mRNA_IFNl 	 = p.mu_mRNA_IFNl;
mu_mRNA_mx1 	 = p.mu_mRNA_mx1;
mu_mx1 	 = p.mu_mx1;
mu_rigi 	 = 	p.mu_rigi;

k_rigi_synt 	 = 	p.k_rigi_synt;


% Return parameters as vector 
param = [CP_init IFNAR1_init IFNAR2_init IKK_init IKKe_init IRF3_init IRF9_init IkBa_init JAK_init MAVS_init NFkB_init NP_init PIAS_init RIGI_init RNA_init SF_IFIT1 SF_IRF9 SF_IkBa SF_MX1 SF_NFkB SF_STAT2 SF_TBK1 SF_aIKK SF_mRNA SF_nM2IU SF_pIKKe SF_pIRF3 STAT1_init STAT2_init TBK1_init TFBS_init TYK_init V_cyt V_n Vc2n Vn2c b_IRF3 b_MAVS b_RIGI b_prot bg_CCL5_mRNA bg_CXCL10_mRNA bg_IFIT1 bg_IFIT1_mRNA bg_IFNa_mRNA bg_IFNb_mRNA bg_IFNl_mRNA bg_IKKb bg_IKKe bg_IRF3 bg_IRF9 bg_IkBa bg_MX1 bg_MX1_mRNA bg_STAT2 bg_TBK1 bg_aNFkB k1 k10 k11 k12 k13 k14 k15 k16 k17 k18 k19 k2 k20 k21 k22 k23 k24 k25 k26 k27 k28 k29 k3 k30 k31 k32 k33 k34 k35 k36 k37 k38 k39 k4 k40 k41 k42 k43 k44 k45 k46 k47 k48 k49 k5 k50 k51 k52 k53 k54 k55 k56 k57 k58 k59 k6 k60 k61 k62 k63 k64 k65 k66 k67 k68 k7 k8 k9 k_IFN k_IKK k_IKKe_TBK1 k_IRF3_IKKe_TBK1 k_IRF3_mRNA k_MAVS k_RIGI k_TFBS_CCL5 k_TFBS_CXCL10 k_TFBS_IFNa k_TFBS_IFNb k_TFBS_IFNl k_act k_deph k_expr_IkBa k_ifit1_mRNA k_inh_p65 k_mRNA_CCL5 k_mRNA_CXCL10 k_mRNA_IFNa k_mRNA_IFNb k_mRNA_IFNl k_mRNA_MX1 k_mx1_mRNA k_rigi_synt k_transISG k_trans_IFNl k_transp_NFkB mCCL5_mRNA_std mCXCL10_mRNA_std mIFIT1_mRNA_std mIFIT1_std mIFNL_std mIFNa_mRNA_std mIFNalpha_std mIFNb_mRNA_std mIFNl_mRNA_std mIKKb_std mIKKe_std mIRF3_std mIRF9_std mIkBa_std mMX1_mRNA_std mMX1_std mRIGI_std mTBK1_std mp65_std mpSTAT2_std mu_IFN mu_IFNl mu_IkBa mu_RNA mu_ifit1 mu_mRNA_CCL5 mu_mRNA_CXCL10 mu_mRNA_IFIT1 mu_mRNA_IFNa mu_mRNA_IFNb mu_mRNA_IFNl mu_mRNA_mx1 mu_mx1 mu_rigi] ;

end
