# Supplementary material for: High-resolution kinetic characterization of the RIG-I-signaling pathway and the antiviral response
Source: Life Sci Alliance. 2023 Aug 9;6(10):e202302059. doi: 10.26508/lsa.202302059 (PMC10412806; doi:10.26508/lsa.202302059)
Supplement: Supplementary file 4 [file LSA-2023-02059_Supplemental_Data_2.zip › 20230719_MATLAB_FILES/SimulationExample.m]

% Example code to simulate the RIG-I pathway model after stimulation of A549 cells with double stranded RNA (dsRNA) (Burkart, Schweinoch et al., "High Resolution Kinetic Characterization and Dynamic Mathematical Modeling of the RIG-I Signaling Pathway and the Antiviral Responses")

% Load "ar" structure that contains model parameters and initial values
% the following information in stored:
% ar.p - Log10 transformed parameters 
% ar.pLabel - Name of parameters in same order as values in ar.p 
% ar.species.initial - Initial values. Used to simulate the model into steady-state in absence of stimulation.
% ar.species.Names - Names of species in same order as values in ar.species.initial
%
load('arStructure.mat')

% Simulations can be conducted by running RIGI_coupled_model()
%
% The function has the following parameters:
% ar: Structure containing information on model parameters and initial values 
% RNA_init: Initial concentration of dsRNA in nM
%
% The following output is returned
% tsim: Simulation time 
% simR: Simulated time courses for each species in the model 
% out: Output structure containing simulated time courses for each species SPECIESNAME in out.X.{SPECIESNAME}, and the column index in simR for a species in out.I.{SPECIESNAME}
%
% By default 1440 minutes are simulated. 
% Changes in model parameters can be done within the loaded "ar" structure or directly in RIGI_coupled_model().

% Examplary simulations for stimulation with 1.95 nM dsRNA
[tsim,simR,out] = RIGI_coupled_model(ar,1.95);

% Examplary visualization of simulated time courses 
% Visualize expression of IFN beta mRNA, and IFIT1 mRNA
f1 = figure;
set(f1,'units','points','position',[0,0,1000,340])
% IFN beta mRNA
subplot(1,2,1)
semilogy(tsim/60,out.X.IFNb_mRNA,'-k','LineWidth',1.5) 
ylim([1e-0 1e4])
xlabel('time after stimulation [h]','FontSize',15,'Interpreter','latex')
ylabel('IFNB1 mRNA [nM]','FontSize',15,'Interpreter','latex')
set(gca,'FontSize',15)
set(gca,'YMinorTick','off')
set(gca,'LineWidth',1.5)
set(gca, 'Color', 'none')
set(gca,'TickLabelInterpreter','Latex')
xlim([0 24])
xticks([0 1 2 4 6 8 12 16 24])
box off

% IFIT 1 mRNA 
subplot(1,2,2)
semilogy(tsim/60,out.X.IFIT1_mRNA,'-k','LineWidth',1.5)
ylim([1e-0 1e4])
xlabel('time after stimulation [h]','FontSize',15,'Interpreter','latex')
ylabel('IFIT1 mRNA [nM]','FontSize',15,'Interpreter','latex')
set(gca,'FontSize',15)
set(gca,'YMinorTick','off')
set(gca,'LineWidth',1.5)
set(gca, 'Color', 'none')
set(gca,'TickLabelInterpreter','Latex')
xlim([0 24])
xticks([0 1 2 4 6 8 12 16 24])
box off
